# Supplementary material for: HLA-based banking of induced pluripotent stem cells in Saudi Arabia
Source: Stem Cell Res Ther. 2023 Dec 18;14:374. doi: 10.1186/s13287-023-03612-0 (PMC10729375; doi:10.1186/s13287-023-03612-0)
Supplement: Supplementary file 6 — Additional file 6. Table S1. Comparison of 5-locus based haplotype frequencies based on the SSCDR database and KFSH&RC dataset (Alfraih et al. 2021). [file 13287_2023_3612_MOESM6_ESM.xlsx]

## Sheet: Sheet1
	SSCDR				Alfrahi 2021
		Haplotype	Frequency	Cumulative Frequency	Haplotype	Frequency	Cumulative Frequency
	1	A*02:01g~C*06:02g~B*50:01g~DQB1*02:01g~DRB1*07:01g	0.0186751	0.0186751	A*02:05g~C*06:02g~B*50:01g~DQB1*02:01g~DRB1*07:01g	0.0172999	0.0172999
	2	A*02:05g~C*06:02g~B*50:01g~DQB1*02:01g~DRB1*07:01g	0.0179018	0.0365769	A*02:01g~C*06:02g~B*50:01g~DQB1*02:01g~DRB1*07:01g	0.0166205	0.0339204
	3	A*26:01g~C*07:02g~B*08:01g~DQB1*02:01g~DRB1*03:01g	0.0138307	0.0504076	A*26:01g~C*07:02g~B*08:01g~DQB1*02:01g~DRB1*03:01g	0.0137932	0.0477136
	4	A*23:01g~C*06:02g~B*50:01g~DQB1*02:01g~DRB1*07:01g	0.0131233	0.0635309	A*23:01g~C*06:02g~B*50:01g~DQB1*02:01g~DRB1*07:01g	0.0123087	0.0600223
	5	A*31:01g~C*15:02g~B*51:01g~DQB1*06:03g~DRB1*13:01g	0.0126287	0.0761596	A*02:01g~C*07:02g~B*07:02g~DQB1*06:02g~DRB1*15:01g	0.0111291	0.0711514
	6	A*02:01g~C*07:02g~B*07:02g~DQB1*06:02g~DRB1*15:01g	0.0122327	0.0883924	A*01:01g~C*17:01g~B*41:01~DQB1*03:03g~DRB1*07:01g	0.00997178	0.0811232
	7	A*02:01g~C*15:02g~B*51:01g~DQB1*03:02g~DRB1*04:02g	0.0117748	0.100167	A*31:01g~C*15:02g~B*51:01g~DQB1*06:03g~DRB1*13:01g	0.0094047	0.0905279
	8	A*01:01g~C*17:01g~B*41:01g~DQB1*03:03g~DRB1*07:01g	0.00859873	0.108766	A*02:01g~C*15:02g~B*51:01g~DQB1*03:02g~DRB1*04:02	0.0093379	0.0998658
	9	A*68:01g~C*07:02g~B*08:01g~DQB1*02:01g~DRB1*03:01g	0.00853322	0.117299	A*24:02g~C*07:02g~B*08:01g~DQB1*02:01g~DRB1*03:01g	0.00909205	0.108958
	10	A*24:02g~C*07:02g~B*08:01g~DQB1*02:01g~DRB1*03:01g	0.00846796	0.125767	A*68:01g~C*07:02g~B*08:01g~DQB1*02:01g~DRB1*03:01g	0.00818208	0.11714
	11	A*31:01g~C*06:02g~B*50:01g~DQB1*02:01g~DRB1*07:01g	0.00643843	0.132205	A*01:03~C*15:05g~B*73:01~DQB1*05:01g~DRB1*10:01g	0.00630586	0.123446
	12	A*33:03g~C*03:02g~B*58:01g~DQB1*02:01g~DRB1*03:01g	0.0062288	0.138434	A*33:01g~C*08:02g~B*14:02g~DQB1*05:01g~DRB1*01:02g	0.00608193	0.129528
	13	A*33:01g~C*08:02g~B*14:02g~DQB1*05:01g~DRB1*01:02g	0.00600961	0.144444	A*33:03g~C*03:02g~B*58:01g~DQB1*02:01g~DRB1*03:01g	0.00575875	0.135286
	14	A*30:02g~C*04:01g~B*53:01g~DQB1*06:09g~DRB1*13:02g	0.0058168	0.150261	A*31:01g~C*06:02g~B*50:01g~DQB1*02:01g~DRB1*07:01g	0.00539251	0.140679
	15	A*02:01g~C*14:02g~B*51:01g~DQB1*06:02g~DRB1*15:01g	0.00537598	0.155637	A*02:01g~C*07:02g~B*07:02g~DQB1*02:01g~DRB1*03:01g	0.00536719	0.146046
	16	A*02:01g~C*07:02g~B*07:02g~DQB1*02:01g~DRB1*03:01g	0.00504115	0.160678	A*11:01g~C*12:02g~B*52:01g~DQB1*06:01g~DRB1*15:02g	0.0052515	0.151298
	17	A*24:02g~C*07:01g~B*15:17g~DQB1*06:04g~DRB1*13:02g	0.00478321	0.165461	A*30:01g~C*17:01g~B*42:01g~DQB1*04:02g~DRB1*03:02	0.00500293	0.156301
	18	A*68:01g~C*07:02g~B*07:02g~DQB1*03:02g~DRB1*04:03g	0.00471817	0.170179	A*31:01g~C*01:02g~B*15:08~DQB1*06:03g~DRB1*13:01g	0.00490305	0.161204
	19	A*11:01g~C*12:02g~B*52:01g~DQB1*06:01g~DRB1*15:02g	0.00459446	0.174774	A*24:02g~C*07:01g~B*15:17~DQB1*06:04g~DRB1*13:02g	0.00484748	0.166051
	20	A*31:01g~C*01:02g~B*15:08~DQB1*06:03g~DRB1*13:01g	0.00429413	0.179068	A*68:01g~C*07:02g~B*07:02g~DQB1*03:02g~DRB1*04:03g	0.00459896	0.17065
