# Supplementary material for: HLA-based banking of induced pluripotent stem cells in Saudi Arabia
Source: Stem Cell Res Ther. 2023 Dec 18;14:374. doi: 10.1186/s13287-023-03612-0 (PMC10729375; doi:10.1186/s13287-023-03612-0)
Supplement: Supplementary file 7 — Additional file 7. Table S2. Single nucleotide polymorphisms for donor blood sample and cell lines iPSC#1 and iPSC#2. The fraction of genotype calls matching with donor was calculated for biallelic SNPs. [file 13287_2023_3612_MOESM7_ESM.xlsx]

## Sheet: Sheet1
	Sample	Total # Variant Loci	Total SNP loci	Mean genotype call rate	Heterozygosity ratio	# SNP	# Insertion	# Deletion	# Substitution	% Genotype Matching to Donor
	Donor	5399434	4277573	99.24	1.71876	3931131	430871	411133	101645
	iPSC#1			99.15	1.71022	3922499	430490	412290	101870	94.8
	iPSC#2			99.22	1.72155	3931029	434703	415438	102912	94.9
