# Supplementary material for: HLA-based banking of induced pluripotent stem cells in Saudi Arabia
Source: Stem Cell Res Ther. 2023 Dec 18;14:374. doi: 10.1186/s13287-023-03612-0 (PMC10729375; doi:10.1186/s13287-023-03612-0)
Supplement: Supplementary file 8 — Additional file 8. Table S3. Subtractive SNP calls for cell lines iPSC#1 and iPSC#2 vs. donor. [file 13287_2023_3612_MOESM8_ESM.xlsx]

## Sheet: Sheet1
		Mutect2 SNP calls						VEP Impact
	Cell Line	Total Variants	Overlapping Genes	# SNP	# Insertion	# Deletion	# Substitution	High	Moderate	Low	Modifier
	HLA-iPSC1	1610	1004	1436	39	84	51	0	12	10	1606
	HLA-iPSC2	1888	1225	1695	38	91	64	0	12	5	1887
